# Supplementary material for: Implication of p16 Promoter Methylation, the BRAFV600E Mutation, and ETS1 Expression Determination on Papillary Thyroid Carcinoma Prognosis and High-Risk Patients’ Selection
Source: Biomedicines. 2025 Jun 27;13(7):1583. doi: 10.3390/biomedicines13071583 (PMC12292734; doi:10.3390/biomedicines13071583)
Supplement: Supplementary file 1 [file biomedicines-13-01583-s001.zip]

Archive with 1 entries (1 files):
- biomedicines-3702383-supplementary.pdf
